# Supplementary material for: Sour Cherry Pomace Valorization as a Bakery Fruit Filling: Chemical Composition, Bioactivity, Quality and Sensory Properties
Source: Antioxidants (Basel). 2023 Jun 7;12(6):1234. doi: 10.3390/antiox12061234 (PMC10294872; doi:10.3390/antiox12061234)
Supplement: Supplementary file 1 [file antioxidants-12-01234-s001.zip]

Archive with 1 entries (1 files):
- antioxidants-2432681-supplementary.pdf
